# Supplementary material for: Pancreatic cancer cell–derived exosomal microRNA‐27a promotes angiogenesis of human microvascular endothelial cells in pancreatic cancer via BTG2
Source: J Cell Mol Med. 2019 Nov 13;24(1):588–604. doi: 10.1111/jcmm.14766 (PMC6933412; doi:10.1111/jcmm.14766)
Supplement: Supplementary file 5 [file JCMM-24-588-s005.xlsx]

## Sheet: Sheet1
	Supplementary Table 1 The relationship between the expression of miR-27a and BTG2 and the clinical features of PC patients
	Groups	miR-27a				BTG2
		Cases	High (n = 30)	Low (n = 30)	p	Positive (n = 18)	Negative (n = 42)	p
	Age				0.598			0.908
	≥ 45	36	17	19		11	25
	< 45	24	13	11		7	17
	Gender				0.796			0.693
	Males	31	16	15		10	21
	Females	29	14	15		8	21
	Differentiation				0.037			0.001
	Moderate and high differentiation	26	9	17		13	13
	Poor differentiation	34	21	13		5	29
	TNM stage				0.009			0.015
	I+II stage	17	4	13		9	8
	IIIa stage	43	26	17		9	34
	lymph node metastasis				0.001			0.005
	Yes	47	29	18		10	37
	No	13	1	12		8	5
	Notes: TNM, tumor node metastasis; miR, microRNA; BTG2, B-cell translocation gene 2
