# Supplementary material for: Pancreatic cancer cell–derived exosomal microRNA‐27a promotes angiogenesis of human microvascular endothelial cells in pancreatic cancer via BTG2
Source: J Cell Mol Med. 2019 Nov 13;24(1):588–604. doi: 10.1111/jcmm.14766 (PMC6933412; doi:10.1111/jcmm.14766)
Supplement: Supplementary file 6 [file JCMM-24-588-s006.xlsx]

## Sheet: Sheet1
Supplementary Table 2 The selection of differentially expressed genes
	GSE32676	GSE16515	GSE22780	GSE91035
1	C19orf33	SDC1	LOC642426	CSNK2A2
2	MSLN	LAMB3	KCNN4	FAM156A
3	C15orf48	TMPRSS4	INSL6	GLTP
4	SERPINB5	SLC2A1	MYEOV	GRID2
5	TMPRSS4	ZG16B	PPP1R14C	LOC646576
6	KRT19	TRIM29	EFNB2	ZFC3H1
7	LAMB3	S100P	PROX1	ASXL1
8	BRE-AS1	AP1S3	NHS	C14orf33
9	C1orf106	MET	SSTR4	IMP4
10	TWIST2	SMAGP	NQO1	TEX13B
11	KRT7	FGD6	EPS8L3	ARPC4-TTLL3
12	S100A14	KRT19	SORBS2	CHRNE
13	S100P	HK2	AHNAK2	PRELID1
14	LAMC2	GJB3	ACHE	EGR2
15	FXYD3	ABHD17C	CCL13	RRS1
16	CD46	SFN	ANTXR2	C12orf10
17	SOX4	NQO1	SFN	SEC31B
18	KDM6B	MSLN	ERC2	TUBGCP4
19	RTP4	TSPAN1	FAM151A	ANKRD36BP2
20	ABHD17C	SDR16C5	HRCT1	NLE1
21	MAL2	LAMC2	CACNG3	KIAA0913
22	RAB25	SLPI	PHLDA2	SLC38A3
23	KLF5	ITGA2	NEUROG1	FHL2
24	IL1B	BIK	SLC6A14	STAT2
25	TSPAN1	ANLN	LOC388882	RASL10B
26	AGR2	ECT2	43435	ZSCAN2
27	LINC01133	SGPP2	MOGAT1	GEM
28	NET1	TRIM59	RP11-118G23.1	LOC283575
29	SELE	BLACAT1	DDX11L2	ALG13
30	PVRL4	SLC6A14	USP44	SPDYC
31	YIF1B	AGR2	AOC1	FZD9
32	NFATC1	SERPINB5	CTNND2	ABCC5
33	ITGA2	PHLDA2	RP11-804H8.6	NFIC
34	PTK6	CEP55	LOC642776	RASL10A
35	TMPRSS3	GPRC5A	C4BPB	LOC100506123
36	SDC1	MST1R	LOC101927248	NKTR
37	CEACAM5	S100A16	MIA	UCKL1-AS1
38	MTMR11	PLEK2	MMP28	AGPHD1
39	SLC39A4	IL1RN	VIPR2	IGBP1
40	CYB5D1	KCNJ8	CORO2A	POLR1D
41	PRR15	ARNTL2	SPSB4	SSX5
42	IL6	GJB2	CEACAM5	CENPJ
43	BAIAP2L1	HS3ST1	WWC2	DFNB59
44	GJB2	C19orf33	LOC101929255	CLEC4M
45	LIPH	CLIC1	RAB39B	ZNF592
46	CGN	C15orf48	ANKRD7	TMEM57
47	MLPH	TMPRSS3	LOC100422781	LOC100510023
48	FGD6	EFNA5	LINC01315	RFESD
49	SLPI	IFI27	MST1R	TEX261
50	ANO1	MBOAT2	LHCGR	THY1
51	FERMT1	IGFBP3	PRPF40B	EXOC3L1
52	MYC	CTSE	FNDC8	PABPC4
53	TUFT1	ANGPTL1	PTK6	MYH7
54	CST1	KLK10	FBXL21	COL1A1
55	KLHL15	CLDN4	CD55	ATG16L2
56	PTX3	FREM1	SDR16C5	TADA2B
57	AHNAK2	CEACAM1	MORN3	LOC100130456
58	MMP19	PDK4	NT5E	ZNF704
59	SFN	PLAUR	KCNK15	LIF
60	CHMP4C	PFKP	AC004941.5	SLC26A10
61	JUP	TPX2	SYTL2	FAM111A
62	SPINT2	STYK1	INSM2	SGTA
63	NR4A3	S100A6	RRAS	VPS4A
64	AP1M2	HN1	LOC102659288	C21orf70
65	S100A12	C1GALT1	NR1I2	LOC440864
66	OSR1	BTG2	C4orf26	CDKN2AIPNL
67	FOXQ1	GALE	PGBD5	CCDC14
68	DPT	DLGAP5	TIMM50	SLC35E1
69	HAS1	CAPN8	RP11-329B9.5	CACNG3
70	OCIAD2	MARCKSL1	MUC13	MYCNOS
71	MMP11	CDK1	TRUB2	GOLGA6L7P
72	SLC6A14	FXYD3	SLC1A2	UBE2B
73	TMC5	CNNM4	BTG2	SCGB1C1
74	FAM83H	TNFRSF21	LOC285095	DDX26B
75	BTG2	MLPH	MALL	IMPDH2
76	PENK	KRT7	CTA-445C9.15	SLC25A15
77	HIST2H2BE	FAM107A	VEPH1	PEX16
78	ITGA3	WFDC2	RBP3	LOC100129115
79	ANKRD22	MT1HL1	PCDHB13	RAB3D
80	TRIM29	DNTTIP1	HOGA1	LRRC3C
81	C1orf116	CEACAM5	CRIP1	LOC729424
82	KLK10	DKK1	LOC100288152	BET1L
83	AMD1	BBIP1	EFNA2	OR5K3
84	SPINT1	FERMT1	SIGLEC5	C6orf94
85	RHPN2	TSPAN8	PKDCC	LOC202025
86	ANXA3	AOC1	PIK3AP1	C17orf48
87	ALDH3B1	UBE2T	LOC100507391	FLJ43860
88	ST6GALNAC1	METTL7A	OR2C3	LUM
89	ELMO1	NMU	ANXA2P2	ZNF524
90	VANGL1	VILL	LRRC66	ALG12
91	TRPM4	SLC4A11	LRRC31	ICMT
92	IRF6	EPS8L3	SOST	TEKT4P2
93	CDH3	ERO1L	CDR2L	KRT74
94	TJP3	MT1M	GPRC5A	LUC7L3
95	SDR16C5	AHNAK2	AHR	LOC100129406
96	FCN1	MT1X	INSL5	OR1L3
97	SOCS3	FOXQ1	HSPB2	NAA11
98	EHF	OASL	TOMM40L	NUDT18
99	PRRG4	S100A11	LOC101928834	SYT15
100	PLS1	PRC1	MAGI2-AS2	BCKDK
101	CEACAM6	ID1	EPHA4	DOC2B
102	MYH14	TM4SF1	ZPBP	LOC145694
103	MACC1	ACACB	KLHL32	LOC100128338
104	PLEK2	CCNB1	S100P	MOGAT3
105	KRT8	NFE2L3	IGFBP3	DPH5
106	EPPK1	RHBDL2	CHST9	MT1X
107	SLC44A4	ADHFE1	RP11-469M7.1	SSX2
108	CAPN8	KAT2B	ARHGEF16	CTGF
109	MDK	S100A14	HEPH	PRKCSH
110	ANLN	TOP2A	VPS37D	CPT2
111	LILRB2	ITGA3	HYALP1	ECSIT
112	TSPYL2	MT1E	UBQLNL	DPYSL3
113	MBOAT2	CDH3	SLC1A6	MLST8
114	LAD1	CSTB	KCNJ16	CDK3
115	RP11-173M1.8	ADAM8	CTD-2587H24.10	ATP5D
116	LEMD1	ADAM9	C17orf98	C12orf39
117	PAFAH1B3	KCNN4	LINC00905	DLEU7
118	LOC101927841	TUBA4A	PCOLCE2	CAPN3
119	FA2H	BMP4	TMEM45B	ADCY7
120	STYK1	CLDN18	RNF157-AS1	LOC440337
121	FAT1	ITGB4	MIR205	C9orf62
122	H1F0	NUSAP1	S100A6	UMOD
123	FAM107A	KIF11	TTTY10	SULF1
124	SCN3A	ANXA2P2	BRD9	DDX5
125	MST1R	GCNT3	CTSE	CNGB1
126	ODC1	MIA	NMU	PAM16
127	CTTN	PTK6	ABHD17C	HERC2P2
128	XDH	LIFR	PURB	SSNA1
129	GTF2IRD1	BUB1B	LAMA3	UBE2F
130	GRTP1	CD55	RP11-410L14.2	PQBP1
131	ST14	MXD1	GJA10	EIF3G
132	CDS1	KIF14	MYL7	HM13
133	ARHGAP32	MYRIP	ZNF408	LOC100216545
134	KCNK1	MTMR11	PI3	KRT85
135	CDCP1	PVRL4	ACSL5	LOC100132363
136	PDE3B	CORO2A	STEAP1	PDCD2
137	THBD	MELK	SLC28A2	EIF3J
138	MGAT4B	OCIAD2	FOXD1	COL5A2
139	C15orf52	KCNK1	MCF2L2	NFKBIL1
140	BCL2L15	OSBPL3	HOXC6	LOC339192
141	ARL14	CKS1B	LOC100130458	METTL21B
142	LINC00968	RTP4	TRIM31	TAAR5
143	TMEM159	KIF4A	ERO1LB	HHLA3
144	GJB3	NFIA	TEC	CTSK
145	ESRP1	MIR210HG	MYB	LAT
146	FXYD1	ANXA2	DLG4	KGFLP2
147	MEDAG	TMC5	LIAS	MC1R
148	ZFP36	GALNT5	VSTM2L	KRTAP19-2
149	SLC4A11	SFTA2	ANHX	LOC651337
150	TMEM88	TRIM16	TSPAN1	KRTAP10-8
151	PRSS8	S100A10	CDC42EP5	LYRM4
152	ENC1	COL11A1	CAMK2N1	ECE2
153	LCN10	SLC25A45	ESPN	FBXO22OS
154	SLC39A11	OAS1	SERPINA5	KATNB1
155	LSR	PERP	PVRL3-AS1	SYTL2
156	TMEM170B	SHISA2	DMRTC2	PEX10
157	SCARA5	SLC44A4	SLC35F3	CHCHD5
158	CLDN1	APOL1	SEC1P	C11orf2
159	APOLD1	MT1H	CLDN15	LOC440525
160	NQO1	CEACAM6	KLK10	HSPB9
161	FUT3	ASAP2	ALLC	KRT9
162	KRT23	ANKRD22	TMCO4	PES1
163	PLEKHA7	SLC9B2	CEACAM1	TAF10
164	LCN2	CD9	VSIG2	GRASPOS
165	FOXL1	ELOVL2	ZBED6	CPNE7
166	B3GNT3	GKAP1	SERPINI1	GCM1
167	SFTA2	HOXB7	PIDD1	FITM1
168	PERP	MCU	XAF1	SRPRB
169	PDZK1IP1	ACADM	XDH	GNMT
170	ERBB3	STIL	RP11-384L8.1	LOC284757
171	GNG7	JADE1	ST8SIA6-AS1	ZNF385C
172	KRT18	EPS8L1	HPGD	C3orf26
173	EPS8L1	CLIC3	WNT7A	SSR3
174	GRAMD3	FUT3	DQX1	ND6
175	CACNB3	PLAC8	PM20D1	LOC100509196
176	ADAMTS3	SAMD9	LINC00702	LOC283854
177	ADAM9	MISP	ACOT9	KIAA0895L
178	S100A11	KLHL13	USP51	ZNF205
179	BLACAT1	SLC16A10	C5	RN5-8S1
180	GCNT3	PTPRS	TRIM46	FAM156B
181	CCND1	CCDC69	TRY2P	DOCK11
182	ASAP2	EGLN3	KCNJ5	OR9Q1
183	PTPRH	MAL2	PLEK2	GRK4
184	ZG16B	LMO7	SLMAP	SRM
185	S100A6	AFAP1-AS1	LOC101928614	LOC440313
186	VILL	ACAT1	BPIFB1	C20orf201
187	SLC16A5	PWAR5	LOC101929341	C19orf12
188	MUC20	CEMIP	LY6E	ATAT1
189	TMEM54	NUF2	JAKMIP1	SRPR
190	SAMD12	TRIP13	FGL1	HSP90AA5P
191	PARP4	CRIP1	MUC5AC	FXN
192	S100A16	MACC1	C14orf37	RPL29P2
193	PPL	LMO3	MSLN	OSBPL10
194	PI3	FA2H	LOC101929538	PLXNA3
195	STAP2	E2F8	PCSK5	SMC6
196	GALNT12	FIGN	LRRC72	COL3A1
197	MELK	CDCP1	LRRC43	FLJ35024
198	FAHD1	IGFL2	JAZF1-AS1	NAB1
199	WNT5A	AKAP7	HTR3C	WDR83
200	CORO2B	ULBP2	TEX11	POLR1E
201	PPP1R13L	CENPF	SEL1L	IPO4
202	PTPRF	MT1G	HOXA1	TMEM18
203	CTSE	SDPR	LINC01356	CEP135
204	mir-223	C1orf106	TPST2	ZNF706
205	MISP	ANXA3	PRDM6	POSTN
206	LYVE1	ADORA2B	C1orf87	CCDC101
207	EFNB2	ECHDC3	IQUB	EPM2AIP1
208	SDK1	MGLL	ADH4	C4orf14
209	HAS2	PRR15	APLP1	SRCRB4D
210	BZRAP1	MTERF2	LINC00879	TMEM8A
211	NPR1	EFNA4	LYPD5	IL12RB2
212	SLIT3	CIRBP	LOC100996583	LOC339505
213	SMAGP	CKS2	HBD	LPAR3
214	GIPC1	GAPDH	CXCL5	DUX4
215	C11orf80	BCAS1	ACAP1	LOC157740
216	NFATC2	F11R	ARHGAP36	LOC100130522
217	EXPH5	LOXL2	AX746627	COL16A1
218	TIGD1	LEMD1	BNIP3	TIMM9
219	CEP55	MYRF	MORC1	CEP170
220	ZBTB21	SIDT2	AFAP1-AS1	HIST1H3E
221	SRD5A3	GPR155	KCNJ6	LOC388152
222	MIR3682	LGALS3BP	RP11-389C8.3	KLHL8
223	CRNDE	GPX2	RGS22	TMEM20
224	IFT172	RYR2	DNAJB8-AS1	TEAD4
225	ADRBK2	FN1	KLK1	LOC100130238
226	BIK	NMI	LOC286071	MARVELD1
227	FUT2	CENPK	AC002064.5	MICALL2
228	ZWINT	LY6E	LOC101928152	ST6GALNAC4
229	HIST1H2AC	NEK2	RP11-408I18.9	OSBPL3
230	IPO4	EPPK1	C7orf69	LOC644277
231	PRELID2	AOX1	USP29	TRIO
232	LIFR	MMP11	LOC100996455	C1orf151-NBL1
233	GALNT3	EDNRB	METTL21EP	SND1
234	HIST1H2BD	TAGLN2	LOC100130285	ZNF469
235	TRIM31	OSBPL10	RP11-445H22.4	KCNMB1
236	PRKCI	MT2A	AX748292	CLIC3
237	RAB39B	ITPR3	RP11-568N6.1	EMP1
238	ZNF185	PSMD6-AS2	SLC25A21	DHRS12
239	RP11-180N14.1	PTGER4	STX18-AS1	IER2
240	DCBLD1	PITX1	LRRC10B	KCTD19
241	NMU	UBE2S	TMEM52	NCRNA00219
242	RASD1	CCL20	LINC01431	LOC730227
243	FLRT3	MKI67	PSCA	SLC1A4
244	CST4	SERPINI1	KAL1	LOC100505809
245	WT1	TREM1	TMED6	LOC652147
246	NFE2L3	FKBP11	NBL1	SPARC
247	ANK2	RRM2	MRGPRX2	LOC145845
248	LY6E	EFNB2	ISL2	FLJ36777
249	ITGA6	AK055981	LAMB3	ERN1
250	GPX3	LCN2	C19orf33	AKR7A3
251	TFF1	CXCL5	KLHL25	ALKBH7
252	UBE2C	MT1F	LOC157562	LOC400968
253	CYP4F3	RNF183	ZFP92	RGS10
254	IFI27	SLCO4A1	GLT1D1	LOC494150
255	EFNA1	SAT2	H2BFS	KLF7
256	WISP2	SOCS7	KRT6A	SGCD
257	PNRC1	XBP1	FCN3	EMD
258	CSRNP1	SOX4	CLDN18	ASB18
259	FHL2	FAM150B	NRG4	PM20D1
260	SORD	SHCBP1	RP4-561L24.3	KLHL38
261	DSG2	WNT2	DCTN1-AS1	LOC644656
262	UBE2T	DMD	PRB3	PUS3
263	CFD	BPGM	RP11-420K14.2	CCDC146
264	SHROOM3	LAMA3	C2orf71	C16orf11
265	LGALS3BP	ASPHD2	LOC100505622	FAM138A
266	IL6R	KLF15	CSDC2	C5orf45
267	NEK2	GSTA4	KLF5	SCLY
268	CLDN7	DPT	GSC2	C1orf183
269	CLDN12	EPHX4	C8orf12	FICD
270	FOSB	BHLHE40	PLN	SPAG5
271	RP11-391M1.4	PRR5L	PACSIN1	MOAP1
272	LINC00312	RNF39	APOL1	HLA-DRA
273	NR4A1	FGFR1	REG3G	FLJ23152
274	HMOX1	COL10A1	GLS2	RP9P
275	AGR3	PGK1	LOC645261	C19orf48
276	PLBD1	FAT1	MAB21L2	PTRF
277	PHACTR1	ALDH6A1	TMEM63C	EDA
278	CBLC	LIPH	LOC728196	LIPN
279	RAB27B	MYEOV	PLK5	DNM3
280	SGK1	PPAPDC1A	HGFAC	NCRNA00238
281	ANXA10	VSIG2	LOC646484	KLF12
282	ELMO3	DIRAS3	SEPT5-GP1BB	HDAC11
283	IL18RAP	ALDOA	TMPRSS4	LOC100134713
284	TNFRSF21	CELSR1	RIC3	GPR146
285	SLC41A1	MAD2L1	CA9	ZMIZ2
286	RP11-158G18.1	B3GNT3	DHRS2	RAB7B
287	EPS8L3	MCOLN3	RP11-416N2.4	LOC644962
288	EDNRB	TMSB10	GJB2	GPR68
289	STK39	RMI2	PRRT3	LOC285095
290	CFP	CD58	GABRP	HS6ST2
291	PLAC9	IGF2BP3	CIDEC	SUZ12P
292	AFAP1-AS1	IL1RAP	KCNK1	NLRP1
293	CHL1	CKLF	NUTM1	HINT2
294	SHE	MREG	SNAI1	LMAN1L
295	MUC1	CLDN23	FXYD3	CSDC2
296	HMGN2P46	DPCR1	ADCY8	WDR93
297	S1PR1	KLF5	LOC101926962	UBC
298	LRRN3	CAPG	MYH11	ANKRD54
299	STIL	LAD1	UBE2S	PBX4
300	TSPAN15	PTTG1	AOAH	LOC100289580
301	NREP	BACE2	LOC284294	NME6
302	CCL8	TMEM159	KRT19	DMWD
303	MCU	UBE2C	SLC39A4	R3HCC1
304	TMC4	DTNA	CXCR1	RND3
305	ZNF331	CENPU	ATP1A2	HSD17B8
306	ELF3	BEAN1	OTOGL	PTPLAD2
307	SOX17	FANCI	AKAP7	DIS3L
308	TFF2	CDCA7	NEURL3	SAR1B
309	NTRK2	DNM2	LOC101928954	C5orf13
310	LMO7	TRIM31	SGCZ	LOC644050
311	ACKR1	ASF1B	LINC00473	LOC728690
312	TMEM45B	PKM	CASQ2	IL27
313	AVPR1A	TMEM154	LINC00574	NRTN
314	MPZL2	ARHGAP26	MTMR11	MGC24103
315	NXPE3	HMMR	LMOD1	ZDHHC12
316	TOP2A	ARHGAP27	ERP27	COL5A1
317	CLDN23	KIAA0101	SLC5A6	KU-MEL-3
318	VSIG2	TFF1	CALML4	ASPN
319	RIOK1	FHL2	LOC101929486	LOC100128653
320	MESDC1	EPHA2	CLMP	AVP
321	USH1C	LPCAT4	GCSAML	ZNF689
322	TSPO	EPHX1	MYOCD	PRSS16
323	FBXO32	TMEM45B	ALB	DDX39A
324	SH2D4A	INHBA	TCAP	TRANK1
325	FLNB	MYOF	SPON1	BUB1B
326	TSPAN8	CBFA2T3	CHL1-AS1	SPTBN2
327	ISG15	USH1C	EGF	C13orf31
328	ARNTL2	ELF4	KRT75	ETV2
329	HN1	CXCL12	WNT2	SNORD124
330	OASL	SLC17A4	NOXO1	FDX1
331	SNORD114-3	ELOVL6	LOC286189	C19orf54
332	HOXB7	ZWINT	RPS10P7	AHCY
333	DCUN1D3	FAM129A	PPBPP2	MAP2K2
334	ADH1B	AMIGO2	CNN1	LCE1A
335	SPA17	CCNA2	AX746699	NCRNA00201
336	PHLDA2	PLAU	WISP2	HDDC3
337	TMTC1	TIGD1	ZBED6CL	PATL2
338	ADAMTS1	LINC00339	SRY	TMEM150A
339	MMRN1	FAM213B	ACTG2	PFDN6
340	KLK7	TRPM4	AGR2	LENG9
341	SEMA4B	ACADL	RBP1	UACA
342	KCNN4	RP11-391M1.4	CEMIP	GPHB5
343	WFDC2	KYNU	NEXN	TCTEX1D4
344	TSPAN7	MAD1L1	SLC24A3	JAGN1
345	CCL2	PPP1R3B	FXYD2	EIF4B
346	ADRB2	LGALS3	EGFLAM-AS4	C15orf38
347	MYO6	ASPM	KRT20	MBNL1
348	SOCS2	ISG15	CASC7	HNF1B
349	EMP1	LDHA	LOX	LOC389273
350	RMI2	UPP1	BC036209	CYR61
351	CD163	HOXC6	TPM2	PLEKHA2
352	LPCAT4	ECM1	LOC100505942	ANKRD53
353	USP54	PI3	PPARG	LOC100132874
354	ID4	PTTG1IP	HAR1A	BTG2
355	PTGDS	CYB5A	UBE2DNL	IFT80
356	HDHD3	ESRRG	TTYH2	VMP1
357	ATP1B1	MAMDC2	CYP3A5	COL4A5
358	OAS1	CDC20	LINC01233	SLC30A2
359	SGPP2	TPBG	RP11-806L2.2	QTRT1
360	GALNT7	FAM46C	LINC00445	PLXDC1
361	CHRDL1	TFAP2A	LINC00965	GTF2F1
362	AK026905	KIF2C	RP11-502N13.2	LOC100132057
363	CREB3L4	SLC6A8	LOC101927552	ASAP1-IT1
364	KANK3	TGFBR3	GREM2	DTNA
365	CH25H	MUC13	SOX2-OT	CATSPERG
366	PPAP2B	SETBP1	PSG3	MMP17
367	F8	TTN	HCG27	BHLHA15
368	LLGL2	SORD	DKFZp667F0711	LANCL3
369	FANCI	MALL	SMOC2	LOC100507496
370	PIM1	PLCB1	TMSB4Y	SBK2
371	ASL	EZH2	OTX2-AS1	CACNB3
372	FOLR2	PMAIP1	TMEM191A	C14orf162
373	GDPD3	COL17A1	CDC20	MRC2
374	FGR	AQP5	MUC15	PAK4
375	RUSC1	SSR4	DMP1	POLR2J2
376	MTUS2	PAK3	S100A12	KPNA2
377	RHBDL2	MX2	SNX8	HTR3E
378	BCAS1	GOLM1	CTRL	CCDC69
379	CDC42BPA	ARHGEF26	RP11-521O16.2	KAT2A
380	IRS1	RACGAP1	LOC101928211	MRPL54
381	CTB-167B5.2	ERO1LB	PCDHB5	FBXW12
382	FAM213B	SEC11C	LINC01350	ANKRD36
383	PPAP2C	EDAR	ATP6V0A4	OTOS
384	NFIL3	NAA16	POR	EGR1
385	ADAMTS15	ZMAT1	SYNPO2	KRT3
386	GINS1	MPP1	CXCL6	POM121L12
387	TFAP2A	PTPRR	CDH13	DDX51
388	LGALS4	PWAR6	LGALS2	PLAUR
389	RAPGEFL1	ELL2	TMEM180	EPO
390	FPR1	EZR	DANCR	PALLD
391	ASS1	BIRC5	QTRT1	C2orf88
392	CAMK2N1	HOXA10	GMNN	UTS2R
393	MYRIP	ABCA5	PCBP3	PLK3
394	PRR15L	AASS	RPS6KB2	C9orf163
395	FAM3D	TRPV6	ATOH1	XAF1
396	MYO1G	NHS	RSPO4	PLCB2
397	KRTCAP3	NDC80	SLC38A4	GFER
398	KGFLP2	GPR110	HJURP	NDC80
399	SDC4	ACSL5	ATG16L1	SLC17A7
400	CREM	CERS4	CAPN8	OR1E1
