# Supplementary material for: Pancreatic cancer cell–derived exosomal microRNA‐27a promotes angiogenesis of human microvascular endothelial cells in pancreatic cancer via BTG2
Source: J Cell Mol Med. 2019 Nov 13;24(1):588–604. doi: 10.1111/jcmm.14766 (PMC6933412; doi:10.1111/jcmm.14766)
Supplement: Supplementary file 7 [file JCMM-24-588-s007.xlsx]

## Sheet: Sheet1
Supplementary Table 3 The regulatory miRNAs of BTG2
	miRWalk	starBase	TargetScan	DIANA	mirDIP
1	hsa-let-7a-2-3p	hsa-miR-200a-3p	hsa-miR-4458	hsa-miR-32-5p	hsa-miR-32-5p
2	hsa-let-7b-5p	hsa-miR-101-3p	hsa-let-7d-5p	hsa-miR-92b-3p	hsa-miR-25-3p
3	hsa-let-7c-3p	hsa-miR-186-5p	hsa-let-7i-5p	hsa-miR-92a-3p	hsa-miR-27b-3p
4	hsa-let-7e-3p	hsa-miR-92b-3p	hsa-miR-4500	hsa-miR-6515-3p	hsa-miR-92a-3p
5	hsa-miR-17-3p	hsa-miR-9-5p	hsa-let-7b-5p	hsa-miR-7705	hsa-miR-195-5p
6	hsa-miR-18a-3p	hsa-miR-214-3p	hsa-let-7g-5p	hsa-miR-27a-3p	hsa-miR-367-3p
7	hsa-miR-19b-1-5p	hsa-miR-199a-5p	hsa-let-7e-5p	hsa-miR-6782-3p	hsa-miR-27a-3p
8	hsa-miR-23a-5p	hsa-miR-29c-3p	hsa-let-7a-5p	hsa-miR-3714	hsa-miR-92b-3p
9	hsa-miR-23a-3p	hsa-miR-29b-3p	hsa-let-7f-5p	hsa-miR-27b-3p	hsa-miR-16-5p
10	hsa-miR-24-1-5p	hsa-miR-205-5p	hsa-miR-98-5p	hsa-miR-25-3p	hsa-miR-15b-5p
11	hsa-miR-24-3p	hsa-miR-107	hsa-let-7c-5p	hsa-miR-4763-3p	hsa-miR-363-3p
12	hsa-miR-25-5p	hsa-miR-146b-5p	hsa-miR-410-3p	hsa-miR-548aj-3p	hsa-miR-15a-5p
13	hsa-miR-26b-3p	hsa-miR-202-3p	hsa-miR-124-3p.1	hsa-miR-5197-3p	hsa-miR-103a-3p
14	hsa-miR-27a-3p	hsa-miR-34c-5p	hsa-miR-27b-3p	hsa-miR-548x-3p	hsa-miR-107
15	hsa-miR-28-5p	hsa-miR-125b-5p	hsa-miR-27a-3p	hsa-miR-519e-5p	hsa-miR-212-3p
16	hsa-miR-31-5p	hsa-let-7a-5p	hsa-miR-3681-3p	hsa-miR-3926	hsa-miR-21-5p
17	hsa-miR-92a-3p	hsa-miR-141-3p	hsa-miR-216a-3p	hsa-miR-5011-5p	hsa-miR-424-5p
18	hsa-miR-92a-2-5p	hsa-let-7i-5p	hsa-miR-128-3p	hsa-miR-5192	hsa-miR-128-3p
19	hsa-miR-93-3p	hsa-miR-492	hsa-miR-4319	hsa-miR-5682	hsa-miR-98-5p
20	hsa-miR-99a-5p	hsa-miR-16-5p	hsa-miR-125b-5p	hsa-miR-515-5p	hsa-miR-132-3p
21	hsa-miR-99a-3p	hsa-miR-15a-5p	hsa-miR-125a-5p	hsa-miR-559	hsa-miR-497-5p
22	hsa-miR-103a-2-5p	hsa-miR-4500	hsa-miR-365b-3p	hsa-miR-367-3p
23	hsa-miR-103a-3p	hsa-miR-17-5p	hsa-miR-365a-3p	hsa-miR-363-3p
24	hsa-miR-105-5p	hsa-miR-18a-5p	hsa-miR-6838-5p	hsa-miR-4695-5p
25	hsa-miR-105-3p	hsa-miR-20a-5p	hsa-miR-195-5p	hsa-miR-4726-3p
26	hsa-miR-107	hsa-miR-92a-3p	hsa-miR-16-5p	hsa-miR-128-3p
27	hsa-miR-197-5p	hsa-miR-4306	hsa-miR-15b-5p	hsa-miR-548ak
28	hsa-miR-197-3p	hsa-miR-431-5p	hsa-miR-15a-5p	hsa-miR-548bb-5p
29	hsa-miR-198	hsa-miR-433-3p	hsa-miR-497-5p	hsa-miR-513a-5p
30	hsa-miR-199a-5p	hsa-miR-370-3p	hsa-miR-424-5p	hsa-miR-548w
31	hsa-miR-129-5p	hsa-miR-495-3p	hsa-miR-9-5p	hsa-miR-940
32	hsa-miR-30c-2-3p	hsa-miR-300	hsa-miR-107	hsa-miR-627-3p
33	hsa-miR-30d-5p	hsa-miR-381-3p	hsa-miR-103a-3p	hsa-miR-6838-5p
34	hsa-miR-10b-3p	hsa-miR-539-5p	hsa-miR-218-5p	hsa-miR-511-5p
35	hsa-miR-34a-5p	hsa-miR-134-5p	hsa-miR-146a-5p	hsa-miR-20a-5p
36	hsa-miR-182-3p	hsa-miR-485-5p	hsa-miR-146b-5p	hsa-miR-1207-5p
37	hsa-miR-203a-5p	hsa-miR-409-5p	hsa-miR-7153-5p	hsa-miR-3121-3p
38	hsa-miR-204-5p	hsa-miR-410-3p	hsa-miR-367-3p
39	hsa-miR-204-3p	hsa-miR-193b-3p	hsa-miR-363-3p
40	hsa-miR-210-5p	hsa-miR-365a-3p	hsa-miR-32-5p
41	hsa-miR-211-5p	hsa-miR-328-3p	hsa-miR-92b-3p
42	hsa-miR-211-3p	hsa-miR-132-3p	hsa-miR-25-3p
43	hsa-miR-212-3p	hsa-miR-212-3p	hsa-miR-92a-3p
44	hsa-miR-214-3p	hsa-miR-195-5p	hsa-miR-29a-3p
45	hsa-miR-217	hsa-miR-497-5p	hsa-miR-29b-3p
46	hsa-miR-218-1-3p	hsa-miR-144-3p	hsa-miR-29c-3p
47	hsa-miR-218-2-3p	hsa-miR-142-5p	hsa-miR-485-5p
48	hsa-miR-219a-1-3p	hsa-miR-21-5p	hsa-miR-6884-5p
49	hsa-miR-221-3p	hsa-miR-338-3p	hsa-miR-20b-5p
50	hsa-miR-222-5p	hsa-miR-4319	hsa-miR-17-5p
51	hsa-miR-200b-5p	hsa-miR-27a-3p	hsa-miR-106a-5p
52	hsa-let-7g-3p	hsa-miR-330-5p	hsa-miR-93-5p
53	hsa-miR-23b-5p	hsa-miR-330-3p	hsa-miR-519d-3p
54	hsa-miR-27b-3p	hsa-let-7e-5p	hsa-miR-106b-5p
55	hsa-miR-124-5p	hsa-miR-125a-5p	hsa-miR-20a-5p
56	hsa-miR-125b-1-3p	hsa-miR-125a-3p	hsa-miR-526b-3p
57	hsa-miR-128-1-5p	hsa-miR-498	hsa-miR-455-3p.1
58	hsa-miR-135a-3p	hsa-miR-515-3p	hsa-miR-132-3p
59	hsa-miR-138-5p	hsa-miR-519d-3p	hsa-miR-212-3p
60	hsa-miR-140-3p	hsa-miR-217	hsa-miR-421
61	hsa-miR-145-5p	hsa-miR-128-3p	hsa-miR-590-5p
62	hsa-miR-152-5p	hsa-miR-375	hsa-miR-21-5p
63	hsa-miR-125a-5p	hsa-miR-149-5p	hsa-miR-4262
64	hsa-miR-125a-3p	hsa-miR-103a-3p	hsa-miR-181b-5p
65	hsa-miR-125b-2-3p	hsa-miR-124-3p	hsa-miR-181d-5p
66	hsa-miR-127-5p	hsa-let-7c-5p	hsa-miR-181c-5p
67	hsa-miR-127-3p	hsa-miR-185-5p	hsa-miR-181a-5p
68	hsa-miR-134-5p	hsa-let-7b-5p	hsa-miR-493-5p
69	hsa-miR-134-3p	hsa-miR-425-3p
70	hsa-miR-138-1-3p	hsa-let-7g-5p
71	hsa-miR-149-5p	hsa-miR-15b-5p
72	hsa-miR-149-3p	hsa-miR-218-5p
73	hsa-miR-150-5p	hsa-miR-367-3p
74	hsa-miR-150-3p	hsa-miR-4458
75	hsa-miR-184	hsa-miR-146a-5p
76	hsa-miR-185-5p	hsa-miR-340-5p
77	hsa-miR-186-3p	hsa-miR-339-5p
78	hsa-miR-188-5p	hsa-miR-196b-5p
79	hsa-miR-188-3p	hsa-miR-590-5p
80	hsa-miR-193a-5p	hsa-miR-25-3p
81	hsa-miR-193a-3p	hsa-miR-93-5p
82	hsa-miR-195-3p	hsa-miR-106b-5p
83	hsa-miR-320a	hsa-miR-29a-3p
84	hsa-miR-29c-5p	hsa-miR-486-5p
85	hsa-miR-30c-1-3p	hsa-miR-31-5p
86	hsa-miR-200a-5p	hsa-let-7f-5p
87	hsa-miR-99b-5p	hsa-let-7d-5p
88	hsa-miR-99b-3p	hsa-miR-27b-3p
89	hsa-miR-296-5p	hsa-miR-32-5p
90	hsa-miR-361-5p	hsa-miR-199b-5p
91	hsa-miR-361-3p	hsa-miR-98-5p
92	hsa-miR-362-5p	hsa-miR-421
93	hsa-miR-365a-5p	hsa-miR-374b-5p
94	hsa-miR-365b-5p	hsa-miR-374a-5p
95	hsa-miR-302c-5p	hsa-miR-363-3p
96	hsa-miR-302d-5p	hsa-miR-20b-5p
97	hsa-miR-370-5p	hsa-miR-18b-5p
98	hsa-miR-370-3p	hsa-miR-106a-5p
99	hsa-miR-372-3p	hsa-miR-424-5p
100	hsa-miR-373-3p	hsa-miR-506-3p
101	hsa-miR-377-5p
102	hsa-miR-378a-5p
103	hsa-miR-378a-3p
104	hsa-miR-379-5p
105	hsa-miR-381-3p
106	hsa-miR-330-5p
107	hsa-miR-330-3p
108	hsa-miR-328-5p
109	hsa-miR-328-3p
110	hsa-miR-342-5p
111	hsa-miR-323a-5p
112	hsa-miR-326
113	hsa-miR-151a-5p
114	hsa-miR-151a-3p
115	hsa-miR-135b-3p
116	hsa-miR-331-5p
117	hsa-miR-331-3p
118	hsa-miR-324-5p
119	hsa-miR-338-3p
120	hsa-miR-339-5p
121	hsa-miR-345-5p
122	hsa-miR-345-3p
123	hsa-miR-346
124	hsa-miR-422a
125	hsa-miR-423-5p
126	hsa-miR-423-3p
127	hsa-miR-18b-3p
128	hsa-miR-20b-3p
129	hsa-miR-431-3p
130	hsa-miR-433-3p
131	hsa-miR-329-5p
132	hsa-miR-452-5p
133	hsa-miR-409-5p
134	hsa-miR-483-5p
135	hsa-miR-483-3p
136	hsa-miR-484
137	hsa-miR-485-3p
138	hsa-miR-486-5p
139	hsa-miR-487a-5p
140	hsa-miR-488-5p
141	hsa-miR-489-3p
142	hsa-miR-490-5p
143	hsa-miR-490-3p
144	hsa-miR-491-5p
145	hsa-miR-146b-3p
146	hsa-miR-202-3p
147	hsa-miR-492
148	hsa-miR-493-3p
149	hsa-miR-432-5p
150	hsa-miR-432-3p
151	hsa-miR-193b-3p
152	hsa-miR-497-5p
153	hsa-miR-181d-3p
154	hsa-miR-512-5p
155	hsa-miR-498
156	hsa-miR-520e
157	hsa-miR-519e-5p
158	hsa-miR-520f-5p
159	hsa-miR-520f-3p
160	hsa-miR-520a-5p
161	hsa-miR-525-5p
162	hsa-miR-525-3p
163	hsa-miR-518f-3p
164	hsa-miR-520b
165	hsa-miR-518b
166	hsa-miR-520c-3p
167	hsa-miR-524-3p
168	hsa-miR-517-5p
169	hsa-miR-519d-5p
170	hsa-miR-519d-3p
171	hsa-miR-520d-3p
172	hsa-miR-520g-5p
173	hsa-miR-516b-3p
174	hsa-miR-518e-3p
175	hsa-miR-518a-3p
176	hsa-miR-516a-3p
177	hsa-miR-500a-5p
178	hsa-miR-500a-3p
179	hsa-miR-501-5p
180	hsa-miR-501-3p
181	hsa-miR-502-5p
182	hsa-miR-502-3p
183	hsa-miR-503-5p
184	hsa-miR-503-3p
185	hsa-miR-504-3p
186	hsa-miR-505-5p
187	hsa-miR-505-3p
188	hsa-miR-513a-5p
189	hsa-miR-506-3p
190	hsa-miR-509-5p
191	hsa-miR-509-3p
192	hsa-miR-510-5p
193	hsa-miR-532-5p
194	hsa-miR-532-3p
195	hsa-miR-455-3p
196	hsa-miR-376a-2-5p
197	hsa-miR-554
198	hsa-miR-92b-5p
199	hsa-miR-92b-3p
200	hsa-miR-555
201	hsa-miR-557
202	hsa-miR-574-5p
203	hsa-miR-574-3p
204	hsa-miR-575
205	hsa-miR-584-5p
206	hsa-miR-584-3p
207	hsa-miR-587
208	hsa-miR-589-5p
209	hsa-miR-550a-5p
210	hsa-miR-550a-3p
211	hsa-miR-593-5p
212	hsa-miR-593-3p
213	hsa-miR-596
214	hsa-miR-600
215	hsa-miR-601
216	hsa-miR-602
217	hsa-miR-605-5p
218	hsa-miR-611
219	hsa-miR-614
220	hsa-miR-615-3p
221	hsa-miR-616-5p
222	hsa-miR-618
223	hsa-miR-619-5p
224	hsa-miR-619-3p
225	hsa-miR-621
226	hsa-miR-622
227	hsa-miR-625-3p
228	hsa-miR-630
229	hsa-miR-631
230	hsa-miR-632
231	hsa-miR-642a-5p
232	hsa-miR-643
233	hsa-miR-646
234	hsa-miR-648
235	hsa-miR-650
236	hsa-miR-652-3p
237	hsa-miR-654-5p
238	hsa-miR-656-5p
239	hsa-miR-657
240	hsa-miR-659-5p
241	hsa-miR-671-3p
242	hsa-miR-550a-3-5p
243	hsa-miR-767-5p
244	hsa-miR-1224-3p
245	hsa-miR-320b
246	hsa-miR-1296-5p
247	hsa-miR-1468-5p
248	hsa-miR-1323
249	hsa-miR-1271-5p
250	hsa-miR-1301-5p
251	hsa-miR-1301-3p
252	hsa-miR-1185-2-3p
253	hsa-miR-449c-3p
254	hsa-miR-769-5p
255	hsa-miR-769-3p
256	hsa-miR-766-5p
257	hsa-miR-766-3p
258	hsa-miR-1185-1-3p
259	hsa-miR-670-5p
260	hsa-miR-1298-5p
261	hsa-miR-2113
262	hsa-miR-761
263	hsa-miR-765
264	hsa-miR-298
265	hsa-miR-874-5p
266	hsa-miR-892b
267	hsa-miR-541-3p
268	hsa-miR-876-5p
269	hsa-miR-708-5p
270	hsa-miR-744-5p
271	hsa-miR-877-5p
272	hsa-miR-877-3p
273	hsa-miR-887-3p
274	hsa-miR-760
275	hsa-miR-920
276	hsa-miR-921
277	hsa-miR-934
278	hsa-miR-935
279	hsa-miR-937-3p
280	hsa-miR-938
281	hsa-miR-939-5p
282	hsa-miR-939-3p
283	hsa-miR-940
284	hsa-miR-941
285	hsa-miR-1183
286	hsa-miR-1226-3p
287	hsa-miR-1227-3p
288	hsa-miR-1228-5p
289	hsa-miR-1228-3p
290	hsa-miR-1229-5p
291	hsa-miR-1229-3p
292	hsa-miR-1231
293	hsa-miR-1233-5p
294	hsa-miR-1233-3p
295	hsa-miR-1234-3p
296	hsa-miR-1236-5p
297	hsa-miR-1236-3p
298	hsa-miR-1237-3p
299	hsa-miR-1238-3p
300	hsa-miR-1200
301	hsa-miR-1202
302	hsa-miR-1203
303	hsa-miR-663b
304	hsa-miR-1205
305	hsa-miR-1207-5p
306	hsa-miR-1285-5p
307	hsa-miR-1285-3p
308	hsa-miR-1293
309	hsa-miR-1294
310	hsa-miR-1295a
311	hsa-miR-1303
312	hsa-miR-1247-5p
313	hsa-miR-1248
314	hsa-miR-1249-5p
315	hsa-miR-1249-3p
316	hsa-miR-1250-5p
317	hsa-miR-1251-5p
318	hsa-miR-1251-3p
319	hsa-miR-1253
320	hsa-miR-1260a
321	hsa-miR-1266-3p
322	hsa-miR-1268a
323	hsa-miR-1270
324	hsa-miR-1272
325	hsa-miR-1275
326	hsa-miR-1276
327	hsa-miR-1281
328	hsa-miR-1284
329	hsa-miR-1292-5p
330	hsa-miR-664a-3p
331	hsa-miR-1306-5p
332	hsa-miR-513b-3p
333	hsa-miR-1470
334	hsa-miR-1471
335	hsa-miR-1825
336	hsa-miR-1908-3p
337	hsa-miR-1909-3p
338	hsa-miR-1910-5p
339	hsa-miR-1910-3p
340	hsa-miR-1913
341	hsa-miR-1914-5p
342	hsa-miR-1915-5p
343	hsa-miR-1915-3p
344	hsa-miR-1972
345	hsa-miR-1976
346	hsa-miR-2110
347	hsa-miR-2115-5p
348	hsa-miR-2116-3p
349	hsa-miR-2117
350	hsa-miR-2276-5p
351	hsa-miR-2277-5p
352	hsa-miR-2277-3p
353	hsa-miR-2278
354	hsa-miR-2682-5p
355	hsa-miR-711
356	hsa-miR-718
357	hsa-miR-2861
358	hsa-miR-2909
359	hsa-miR-3122
360	hsa-miR-3124-3p
361	hsa-miR-3125
362	hsa-miR-3126-5p
363	hsa-miR-3127-5p
364	hsa-miR-3127-3p
365	hsa-miR-3129-5p
366	hsa-miR-3132
367	hsa-miR-378b
368	hsa-miR-466
369	hsa-miR-3136-5p
370	hsa-miR-3136-3p
371	hsa-miR-3138
372	hsa-miR-3140-3p
373	hsa-miR-3141
374	hsa-miR-3142
375	hsa-miR-3147
376	hsa-miR-548v
377	hsa-miR-3150a-5p
378	hsa-miR-3150a-3p
379	hsa-miR-3151-5p
380	hsa-miR-3151-3p
381	hsa-miR-3153
382	hsa-miR-3074-5p
383	hsa-miR-3154
384	hsa-miR-3155a
385	hsa-miR-3156-5p
386	hsa-miR-3156-3p
387	hsa-miR-3157-5p
388	hsa-miR-3157-3p
389	hsa-miR-3158-3p
390	hsa-miR-3159
391	hsa-miR-3160-5p
392	hsa-miR-3160-3p
393	hsa-miR-3162-5p
394	hsa-miR-3162-3p
395	hsa-miR-3164
396	hsa-miR-3166
397	hsa-miR-3170
398	hsa-miR-3173-5p
399	hsa-miR-3173-3p
400	hsa-miR-3174
401	hsa-miR-3175
402	hsa-miR-3176
403	hsa-miR-3177-5p
404	hsa-miR-3177-3p
405	hsa-miR-3178
406	hsa-miR-3180-5p
407	hsa-miR-3184-5p
408	hsa-miR-3184-3p
409	hsa-miR-3186-3p
410	hsa-miR-3187-3p
411	hsa-miR-3189-3p
412	hsa-miR-3190-5p
413	hsa-miR-3190-3p
414	hsa-miR-3191-5p
415	hsa-miR-3191-3p
416	hsa-miR-3192-5p
417	hsa-miR-3192-3p
418	hsa-miR-3193
419	hsa-miR-3194-5p
420	hsa-miR-3196
421	hsa-miR-3200-3p
422	hsa-miR-514b-5p
423	hsa-miR-3202
424	hsa-miR-1273d
425	hsa-miR-378c
426	hsa-miR-4294
427	hsa-miR-4298
428	hsa-miR-4304
429	hsa-miR-4305
430	hsa-miR-4306
431	hsa-miR-4308
432	hsa-miR-4312
433	hsa-miR-4313
434	hsa-miR-4316
435	hsa-miR-4314
436	hsa-miR-4319
437	hsa-miR-4320
438	hsa-miR-4323
439	hsa-miR-4324
440	hsa-miR-4257
441	hsa-miR-4258
442	hsa-miR-4259
443	hsa-miR-4260
444	hsa-miR-4253
445	hsa-miR-4254
446	hsa-miR-4252
447	hsa-miR-4326
448	hsa-miR-4327
449	hsa-miR-4265
450	hsa-miR-4267
451	hsa-miR-4268
452	hsa-miR-4269
453	hsa-miR-4263
454	hsa-miR-4270
455	hsa-miR-4271
456	hsa-miR-4274
457	hsa-miR-4281
458	hsa-miR-4277
459	hsa-miR-4279
460	hsa-miR-4278
461	hsa-miR-4287
462	hsa-miR-4292
463	hsa-miR-4290
464	hsa-miR-4329
465	hsa-miR-3605-3p
466	hsa-miR-3612
467	hsa-miR-3615
468	hsa-miR-3616-3p
469	hsa-miR-3619-3p
470	hsa-miR-3620-3p
471	hsa-miR-3622a-5p
472	hsa-miR-3622a-3p
473	hsa-miR-3622b-5p
474	hsa-miR-3622b-3p
475	hsa-miR-3648
476	hsa-miR-3653-5p
477	hsa-miR-3659
478	hsa-miR-3661
479	hsa-miR-3663-5p
480	hsa-miR-3667-3p
481	hsa-miR-3670
482	hsa-miR-3675-3p
483	hsa-miR-3677-5p
484	hsa-miR-3679-5p
485	hsa-miR-3679-3p
486	hsa-miR-3685
487	hsa-miR-3689a-5p
488	hsa-miR-3689a-3p
489	hsa-miR-3690
490	hsa-miR-3692-5p
491	hsa-miR-3713
492	hsa-miR-3714
493	hsa-miR-3180
494	hsa-miR-3907
495	hsa-miR-3689b-5p
496	hsa-miR-3689b-3p
497	hsa-miR-3909
498	hsa-miR-3911
499	hsa-miR-3916
500	hsa-miR-3150b-5p
501	hsa-miR-3150b-3p
502	hsa-miR-3921
503	hsa-miR-3922-5p
504	hsa-miR-3922-3p
505	hsa-miR-3925-3p
506	hsa-miR-3927-5p
507	hsa-miR-676-5p
508	hsa-miR-3928-5p
509	hsa-miR-3934-5p
510	hsa-miR-3935
511	hsa-miR-3936
512	hsa-miR-3937
513	hsa-miR-3938
514	hsa-miR-3940-3p
515	hsa-miR-3943
516	hsa-miR-3944-3p
517	hsa-miR-3945
518	hsa-miR-642b-5p
519	hsa-miR-550b-2-5p
520	hsa-miR-550b-3p
521	hsa-miR-1268b
522	hsa-miR-378e
523	hsa-miR-4417
524	hsa-miR-4419a
525	hsa-miR-4421
526	hsa-miR-4423-5p
527	hsa-miR-4425
528	hsa-miR-4428
529	hsa-miR-4429
530	hsa-miR-4430
531	hsa-miR-4433a-5p
532	hsa-miR-4435
533	hsa-miR-4437
534	hsa-miR-4438
535	hsa-miR-4440
536	hsa-miR-4446-5p
537	hsa-miR-4446-3p
538	hsa-miR-4447
539	hsa-miR-4448
540	hsa-miR-4450
541	hsa-miR-4451
542	hsa-miR-4453
543	hsa-miR-4454
544	hsa-miR-4456
545	hsa-miR-4457
546	hsa-miR-4458
547	hsa-miR-4459
548	hsa-miR-4461
549	hsa-miR-378h
550	hsa-miR-4462
551	hsa-miR-4465
552	hsa-miR-4467
553	hsa-miR-4469
554	hsa-miR-4476
555	hsa-miR-4478
556	hsa-miR-3689c
557	hsa-miR-3689e
558	hsa-miR-3155b
559	hsa-miR-4481
560	hsa-miR-4482-3p
561	hsa-miR-4483
562	hsa-miR-4487
563	hsa-miR-4489
564	hsa-miR-4490
565	hsa-miR-4493
566	hsa-miR-4494
567	hsa-miR-4497
568	hsa-miR-4498
569	hsa-miR-4505
570	hsa-miR-4506
571	hsa-miR-2392
572	hsa-miR-4508
573	hsa-miR-4510
574	hsa-miR-4512
575	hsa-miR-4513
576	hsa-miR-4514
577	hsa-miR-4515
578	hsa-miR-4516
579	hsa-miR-4518
580	hsa-miR-4519
581	hsa-miR-4522
582	hsa-miR-4524a-3p
583	hsa-miR-4525
584	hsa-miR-4526
585	hsa-miR-4529-5p
586	hsa-miR-4530
587	hsa-miR-4532
588	hsa-miR-4534
589	hsa-miR-378i
590	hsa-miR-4535
591	hsa-miR-4540
592	hsa-miR-3972
593	hsa-miR-3973
594	hsa-miR-3976
595	hsa-miR-3978
596	hsa-miR-4632-5p
597	hsa-miR-4632-3p
598	hsa-miR-4633-5p
599	hsa-miR-4633-3p
600	hsa-miR-4637
601	hsa-miR-4639-5p
602	hsa-miR-4640-5p
603	hsa-miR-4640-3p
604	hsa-miR-4642
605	hsa-miR-4644
606	hsa-miR-4645-3p
607	hsa-miR-4646-5p
608	hsa-miR-4646-3p
609	hsa-miR-4649-3p
610	hsa-miR-4650-5p
611	hsa-miR-4650-3p
612	hsa-miR-4652-5p
613	hsa-miR-4652-3p
614	hsa-miR-4653-3p
615	hsa-miR-4654
616	hsa-miR-4655-5p
617	hsa-miR-4655-3p
618	hsa-miR-4656
619	hsa-miR-4657
620	hsa-miR-4660
621	hsa-miR-4661-5p
622	hsa-miR-4659b-3p
623	hsa-miR-4664-5p
624	hsa-miR-4664-3p
625	hsa-miR-4665-5p
626	hsa-miR-4667-5p
627	hsa-miR-4667-3p
628	hsa-miR-4669
629	hsa-miR-4670-5p
630	hsa-miR-4673
631	hsa-miR-4677-5p
632	hsa-miR-4680-5p
633	hsa-miR-4681
634	hsa-miR-4685-3p
635	hsa-miR-4687-5p
636	hsa-miR-4687-3p
637	hsa-miR-1343-5p
638	hsa-miR-1343-3p
639	hsa-miR-4688
640	hsa-miR-4691-5p
641	hsa-miR-4691-3p
642	hsa-miR-4692
643	hsa-miR-4694-5p
644	hsa-miR-4695-5p
645	hsa-miR-4695-3p
646	hsa-miR-4697-5p
647	hsa-miR-4697-3p
648	hsa-miR-4700-5p
649	hsa-miR-4700-3p
650	hsa-miR-4701-5p
651	hsa-miR-4707-3p
652	hsa-miR-4708-5p
653	hsa-miR-4708-3p
654	hsa-miR-4709-5p
655	hsa-miR-4709-3p
656	hsa-miR-4710
657	hsa-miR-4713-5p
658	hsa-miR-4713-3p
659	hsa-miR-4714-5p
660	hsa-miR-4716-5p
661	hsa-miR-4716-3p
662	hsa-miR-4717-3p
663	hsa-miR-4721
664	hsa-miR-4722-5p
665	hsa-miR-4722-3p
666	hsa-miR-4723-5p
667	hsa-miR-4723-3p
668	hsa-miR-4724-3p
669	hsa-miR-4725-5p
670	hsa-miR-4725-3p
671	hsa-miR-4726-3p
672	hsa-miR-4727-3p
673	hsa-miR-4728-5p
674	hsa-miR-4730
675	hsa-miR-4731-5p
676	hsa-miR-4731-3p
677	hsa-miR-4732-5p
678	hsa-miR-4732-3p
679	hsa-miR-4733-3p
680	hsa-miR-4735-5p
681	hsa-miR-4736
682	hsa-miR-4737
683	hsa-miR-3064-3p
684	hsa-miR-4739
685	hsa-miR-4740-5p
686	hsa-miR-4742-5p
687	hsa-miR-4742-3p
688	hsa-miR-4743-5p
689	hsa-miR-4746-3p
690	hsa-miR-4747-5p
691	hsa-miR-4747-3p
692	hsa-miR-4748
693	hsa-miR-4749-5p
694	hsa-miR-4749-3p
695	hsa-miR-4750-5p
696	hsa-miR-4750-3p
697	hsa-miR-4751
698	hsa-miR-371b-3p
699	hsa-miR-4755-5p
700	hsa-miR-4755-3p
701	hsa-miR-4756-5p
702	hsa-miR-4756-3p
703	hsa-miR-4757-5p
704	hsa-miR-4761-5p
705	hsa-miR-4761-3p
706	hsa-miR-4763-5p
707	hsa-miR-4763-3p
708	hsa-miR-4765
709	hsa-miR-4767
710	hsa-miR-4768-5p
711	hsa-miR-4769-5p
712	hsa-miR-4769-3p
713	hsa-miR-4776-5p
714	hsa-miR-4776-3p
715	hsa-miR-4778-3p
716	hsa-miR-4780
717	hsa-miR-4436b-5p
718	hsa-miR-4436b-3p
719	hsa-miR-4783-5p
720	hsa-miR-4784
721	hsa-miR-2467-3p
722	hsa-miR-4786-5p
723	hsa-miR-4786-3p
724	hsa-miR-4787-5p
725	hsa-miR-4788
726	hsa-miR-4793-5p
727	hsa-miR-4793-3p
728	hsa-miR-4796-3p
729	hsa-miR-4800-5p
730	hsa-miR-4802-5p
731	hsa-miR-4804-3p
732	hsa-miR-5000-5p
733	hsa-miR-5000-3p
734	hsa-miR-5001-3p
735	hsa-miR-5003-5p
736	hsa-miR-5004-5p
737	hsa-miR-5004-3p
738	hsa-miR-5006-5p
739	hsa-miR-5006-3p
740	hsa-miR-5008-5p
741	hsa-miR-5008-3p
742	hsa-miR-5010-5p
743	hsa-miR-5010-3p
744	hsa-miR-5088-5p
745	hsa-miR-5088-3p
746	hsa-miR-5089-5p
747	hsa-miR-5093
748	hsa-miR-5095
749	hsa-miR-1273f
750	hsa-miR-1273g-3p
751	hsa-miR-5187-3p
752	hsa-miR-5189-5p
753	hsa-miR-5189-3p
754	hsa-miR-5190
755	hsa-miR-5192
756	hsa-miR-5193
757	hsa-miR-5194
758	hsa-miR-5195-3p
759	hsa-miR-5196-5p
760	hsa-miR-5196-3p
761	hsa-miR-4524b-3p
762	hsa-miR-5100
763	hsa-miR-5572
764	hsa-miR-664b-5p
765	hsa-miR-664b-3p
766	hsa-miR-5581-3p
767	hsa-miR-5584-3p
768	hsa-miR-5585-3p
769	hsa-miR-5587-3p
770	hsa-miR-548au-3p
771	hsa-miR-1295b-3p
772	hsa-miR-5589-5p
773	hsa-miR-5589-3p
774	hsa-miR-5590-5p
775	hsa-miR-5591-3p
776	hsa-miR-5682
777	hsa-miR-5684
778	hsa-miR-5685
779	hsa-miR-5689
780	hsa-miR-5690
781	hsa-miR-5691
782	hsa-miR-5693
783	hsa-miR-5694
784	hsa-miR-5698
785	hsa-miR-5699-3p
786	hsa-miR-5702
787	hsa-miR-5703
788	hsa-miR-5705
789	hsa-miR-5739
790	hsa-miR-5787
791	hsa-miR-1199-5p
792	hsa-miR-1199-3p
793	hsa-miR-6069
794	hsa-miR-6070
795	hsa-miR-6071
796	hsa-miR-6076
797	hsa-miR-6077
798	hsa-miR-6080
799	hsa-miR-6081
800	hsa-miR-6085
801	hsa-miR-6086
802	hsa-miR-6088
803	hsa-miR-6090
804	hsa-miR-6124
805	hsa-miR-6125
806	hsa-miR-6127
807	hsa-miR-6129
808	hsa-miR-6132
809	hsa-miR-6133
810	hsa-miR-6134
811	hsa-miR-6165
812	hsa-miR-6499-5p
813	hsa-miR-6501-3p
814	hsa-miR-6503-5p
815	hsa-miR-6503-3p
816	hsa-miR-6505-3p
817	hsa-miR-6507-3p
818	hsa-miR-6508-5p
819	hsa-miR-6510-5p
820	hsa-miR-6510-3p
821	hsa-miR-6511a-5p
822	hsa-miR-6511a-3p
823	hsa-miR-6512-3p
824	hsa-miR-6514-5p
825	hsa-miR-6514-3p
826	hsa-miR-6515-3p
827	hsa-miR-6715b-5p
828	hsa-miR-6716-3p
829	hsa-miR-6511b-5p
830	hsa-miR-6511b-3p
831	hsa-miR-6719-3p
832	hsa-miR-6720-5p
833	hsa-miR-6720-3p
834	hsa-miR-6721-5p
835	hsa-miR-6722-5p
836	hsa-miR-6722-3p
837	hsa-miR-6724-5p
838	hsa-miR-6726-5p
839	hsa-miR-6726-3p
840	hsa-miR-6727-3p
841	hsa-miR-6728-5p
842	hsa-miR-6728-3p
843	hsa-miR-6729-3p
844	hsa-miR-6730-5p
845	hsa-miR-6730-3p
846	hsa-miR-6731-5p
847	hsa-miR-6731-3p
848	hsa-miR-6732-5p
849	hsa-miR-6734-5p
850	hsa-miR-6734-3p
851	hsa-miR-6735-5p
852	hsa-miR-6735-3p
853	hsa-miR-6736-5p
854	hsa-miR-6736-3p
855	hsa-miR-6737-5p
856	hsa-miR-6737-3p
857	hsa-miR-6738-5p
858	hsa-miR-6738-3p
859	hsa-miR-6739-3p
860	hsa-miR-6740-5p
861	hsa-miR-6740-3p
862	hsa-miR-6741-3p
863	hsa-miR-6742-5p
864	hsa-miR-6742-3p
865	hsa-miR-6743-5p
866	hsa-miR-6743-3p
867	hsa-miR-6744-5p
868	hsa-miR-6744-3p
869	hsa-miR-6745
870	hsa-miR-6746-5p
871	hsa-miR-6746-3p
872	hsa-miR-6747-5p
873	hsa-miR-6747-3p
874	hsa-miR-6748-5p
875	hsa-miR-6748-3p
876	hsa-miR-6749-3p
877	hsa-miR-6750-3p
878	hsa-miR-6751-5p
879	hsa-miR-6751-3p
880	hsa-miR-6752-3p
881	hsa-miR-6753-5p
882	hsa-miR-6753-3p
883	hsa-miR-6754-5p
884	hsa-miR-6754-3p
885	hsa-miR-6755-5p
886	hsa-miR-6756-3p
887	hsa-miR-6757-5p
888	hsa-miR-6757-3p
889	hsa-miR-6758-5p
890	hsa-miR-6758-3p
891	hsa-miR-6759-5p
892	hsa-miR-6759-3p
893	hsa-miR-6760-5p
894	hsa-miR-6760-3p
895	hsa-miR-6761-5p
896	hsa-miR-6761-3p
897	hsa-miR-6762-3p
898	hsa-miR-6763-5p
899	hsa-miR-6763-3p
900	hsa-miR-6764-5p
901	hsa-miR-6764-3p
902	hsa-miR-6765-5p
903	hsa-miR-6765-3p
904	hsa-miR-6766-3p
905	hsa-miR-6767-5p
906	hsa-miR-6768-5p
907	hsa-miR-6768-3p
908	hsa-miR-6769a-5p
909	hsa-miR-6769a-3p
910	hsa-miR-6770-5p
911	hsa-miR-6770-3p
912	hsa-miR-6771-5p
913	hsa-miR-6772-3p
914	hsa-miR-6773-3p
915	hsa-miR-6774-5p
916	hsa-miR-6774-3p
917	hsa-miR-6775-5p
918	hsa-miR-6775-3p
919	hsa-miR-6776-5p
920	hsa-miR-6776-3p
921	hsa-miR-6777-5p
922	hsa-miR-6777-3p
923	hsa-miR-6778-5p
924	hsa-miR-6778-3p
925	hsa-miR-6779-3p
926	hsa-miR-6780a-5p
927	hsa-miR-6780a-3p
928	hsa-miR-6781-3p
929	hsa-miR-6782-5p
930	hsa-miR-6783-5p
931	hsa-miR-6783-3p
932	hsa-miR-6784-5p
933	hsa-miR-6784-3p
934	hsa-miR-6785-5p
935	hsa-miR-6785-3p
936	hsa-miR-6786-3p
937	hsa-miR-6787-3p
938	hsa-miR-6788-5p
939	hsa-miR-6788-3p
940	hsa-miR-6789-3p
941	hsa-miR-6790-5p
942	hsa-miR-6790-3p
943	hsa-miR-6791-5p
944	hsa-miR-6792-5p
945	hsa-miR-6792-3p
946	hsa-miR-6793-5p
947	hsa-miR-6793-3p
948	hsa-miR-6794-5p
949	hsa-miR-6794-3p
950	hsa-miR-6795-5p
951	hsa-miR-6795-3p
952	hsa-miR-6796-5p
953	hsa-miR-6796-3p
954	hsa-miR-6797-5p
955	hsa-miR-6797-3p
956	hsa-miR-6798-5p
957	hsa-miR-6798-3p
958	hsa-miR-6799-5p
959	hsa-miR-6800-3p
960	hsa-miR-6801-5p
961	hsa-miR-6802-5p
962	hsa-miR-6802-3p
963	hsa-miR-6803-5p
964	hsa-miR-6803-3p
965	hsa-miR-6804-5p
966	hsa-miR-6804-3p
967	hsa-miR-6805-3p
968	hsa-miR-6806-5p
969	hsa-miR-6807-5p
970	hsa-miR-6808-5p
971	hsa-miR-6809-3p
972	hsa-miR-6810-5p
973	hsa-miR-6810-3p
974	hsa-miR-6811-5p
975	hsa-miR-6811-3p
976	hsa-miR-6812-5p
977	hsa-miR-6812-3p
978	hsa-miR-6813-5p
979	hsa-miR-6813-3p
980	hsa-miR-6814-5p
981	hsa-miR-6814-3p
982	hsa-miR-6815-5p
983	hsa-miR-6815-3p
984	hsa-miR-6817-3p
985	hsa-miR-6818-5p
986	hsa-miR-6818-3p
987	hsa-miR-6819-5p
988	hsa-miR-6819-3p
989	hsa-miR-6820-5p
990	hsa-miR-6820-3p
991	hsa-miR-6821-5p
992	hsa-miR-6821-3p
993	hsa-miR-6822-5p
994	hsa-miR-6822-3p
995	hsa-miR-6823-5p
996	hsa-miR-6823-3p
997	hsa-miR-6824-5p
998	hsa-miR-6824-3p
999	hsa-miR-6825-5p
1000	hsa-miR-6825-3p
1001	hsa-miR-6826-5p
1002	hsa-miR-6826-3p
1003	hsa-miR-6827-5p
1004	hsa-miR-6827-3p
1005	hsa-miR-6828-5p
1006	hsa-miR-6828-3p
1007	hsa-miR-6829-5p
1008	hsa-miR-6829-3p
1009	hsa-miR-6830-5p
1010	hsa-miR-6830-3p
1011	hsa-miR-6831-5p
1012	hsa-miR-6832-5p
1013	hsa-miR-6832-3p
1014	hsa-miR-6833-5p
1015	hsa-miR-6833-3p
1016	hsa-miR-6834-5p
1017	hsa-miR-6834-3p
1018	hsa-miR-6835-5p
1019	hsa-miR-6780b-5p
1020	hsa-miR-6780b-3p
1021	hsa-miR-6836-5p
1022	hsa-miR-6836-3p
1023	hsa-miR-6837-5p
1024	hsa-miR-6838-5p
1025	hsa-miR-6838-3p
1026	hsa-miR-6839-3p
1027	hsa-miR-6840-5p
1028	hsa-miR-6840-3p
1029	hsa-miR-6841-3p
1030	hsa-miR-6842-5p
1031	hsa-miR-6842-3p
1032	hsa-miR-6845-5p
1033	hsa-miR-6845-3p
1034	hsa-miR-6846-5p
1035	hsa-miR-6846-3p
1036	hsa-miR-6847-5p
1037	hsa-miR-6848-3p
1038	hsa-miR-6849-5p
1039	hsa-miR-6849-3p
1040	hsa-miR-6850-5p
1041	hsa-miR-6851-3p
1042	hsa-miR-6852-3p
1043	hsa-miR-6853-5p
1044	hsa-miR-6854-5p
1045	hsa-miR-6854-3p
1046	hsa-miR-6855-5p
1047	hsa-miR-6855-3p
1048	hsa-miR-6856-5p
1049	hsa-miR-6856-3p
1050	hsa-miR-6857-5p
1051	hsa-miR-6857-3p
1052	hsa-miR-6858-5p
1053	hsa-miR-6858-3p
1054	hsa-miR-6859-5p
1055	hsa-miR-6769b-5p
1056	hsa-miR-6769b-3p
1057	hsa-miR-6860
1058	hsa-miR-6861-3p
1059	hsa-miR-6862-5p
1060	hsa-miR-6864-3p
1061	hsa-miR-6865-5p
1062	hsa-miR-6865-3p
1063	hsa-miR-6866-3p
1064	hsa-miR-6867-5p
1065	hsa-miR-6867-3p
1066	hsa-miR-6868-5p
1067	hsa-miR-6868-3p
1068	hsa-miR-6869-5p
1069	hsa-miR-6870-5p
1070	hsa-miR-6870-3p
1071	hsa-miR-6871-3p
1072	hsa-miR-6872-5p
1073	hsa-miR-6873-5p
1074	hsa-miR-6873-3p
1075	hsa-miR-6874-3p
1076	hsa-miR-6875-5p
1077	hsa-miR-6875-3p
1078	hsa-miR-6876-5p
1079	hsa-miR-6876-3p
1080	hsa-miR-6877-5p
1081	hsa-miR-6877-3p
1082	hsa-miR-6878-5p
1083	hsa-miR-6878-3p
1084	hsa-miR-6879-5p
1085	hsa-miR-6879-3p
1086	hsa-miR-6880-5p
1087	hsa-miR-6880-3p
1088	hsa-miR-6881-5p
1089	hsa-miR-6881-3p
1090	hsa-miR-6882-3p
1091	hsa-miR-6883-5p
1092	hsa-miR-6883-3p
1093	hsa-miR-6884-5p
1094	hsa-miR-6884-3p
1095	hsa-miR-6885-5p
1096	hsa-miR-6885-3p
1097	hsa-miR-6886-5p
1098	hsa-miR-6886-3p
1099	hsa-miR-6887-5p
1100	hsa-miR-6887-3p
1101	hsa-miR-6889-5p
1102	hsa-miR-6889-3p
1103	hsa-miR-6891-5p
1104	hsa-miR-6891-3p
1105	hsa-miR-6892-5p
1106	hsa-miR-6892-3p
1107	hsa-miR-6893-5p
1108	hsa-miR-6893-3p
1109	hsa-miR-6894-5p
1110	hsa-miR-6894-3p
1111	hsa-miR-6895-3p
1112	hsa-miR-7106-5p
1113	hsa-miR-7106-3p
1114	hsa-miR-7107-5p
1115	hsa-miR-7107-3p
1116	hsa-miR-7108-5p
1117	hsa-miR-7108-3p
1118	hsa-miR-7109-5p
1119	hsa-miR-7109-3p
1120	hsa-miR-7110-5p
1121	hsa-miR-7110-3p
1122	hsa-miR-7111-5p
1123	hsa-miR-7111-3p
1124	hsa-miR-7112-5p
1125	hsa-miR-7112-3p
1126	hsa-miR-7113-5p
1127	hsa-miR-7114-5p
1128	hsa-miR-7114-3p
1129	hsa-miR-7150
1130	hsa-miR-7151-3p
1131	hsa-miR-7152-5p
1132	hsa-miR-7152-3p
1133	hsa-miR-7154-3p
1134	hsa-miR-7155-5p
1135	hsa-miR-7155-3p
1136	hsa-miR-7156-5p
1137	hsa-miR-7156-3p
1138	hsa-miR-7158-5p
1139	hsa-miR-7158-3p
1140	hsa-miR-7161-5p
1141	hsa-miR-7161-3p
1142	hsa-miR-7160-5p
1143	hsa-miR-7160-3p
1144	hsa-miR-7162-3p
1145	hsa-miR-7702
1146	hsa-miR-7703
1147	hsa-miR-7843-5p
1148	hsa-miR-7843-3p
1149	hsa-miR-4433b-5p
1150	hsa-miR-4433b-3p
1151	hsa-miR-1273h-5p
1152	hsa-miR-1273h-3p
1153	hsa-miR-6516-5p
1154	hsa-miR-7845-5p
1155	hsa-miR-7846-3p
1156	hsa-miR-7847-3p
1157	hsa-miR-7848-3p
1158	hsa-miR-7851-3p
1159	hsa-miR-7853-5p
1160	hsa-miR-7854-3p
1161	hsa-miR-8052
1162	hsa-miR-8060
1163	hsa-miR-8063
1164	hsa-miR-8064
1165	hsa-miR-8069
1166	hsa-miR-8071
1167	hsa-miR-8077
1168	hsa-miR-8078
1169	hsa-miR-8080
1170	hsa-miR-8085
1171	hsa-miR-8087
1172	hsa-miR-8089
1173	hsa-miR-8485
