# Supplementary material for: Pancreatic cancer cell–derived exosomal microRNA‐27a promotes angiogenesis of human microvascular endothelial cells in pancreatic cancer via BTG2
Source: J Cell Mol Med. 2019 Nov 13;24(1):588–604. doi: 10.1111/jcmm.14766 (PMC6933412; doi:10.1111/jcmm.14766)
Supplement: Supplementary file 8 [file JCMM-24-588-s008.xlsx]

## Sheet: Sheet1
Supplementary Table 4 The screening of differentially expressed miRNAs
	GSE28955	regulation	GSE41369	regulation
1	hsa-miR-212	up	hsa-miR-135b	up
2	hsa-miR-31	up	hsa-miR-221	up
3	hsa-miR-510	down	hsa-miR-197	up
4	hsa-miR-181d	up	hsa-miR-10a	up
5	hsa-miR-199a	down	hsa-miR-145	up
6	hsa-miR-519e*	up	hsa-miR-490-3p	up
7	hsa-miR-214	down	hsa-miR-21	up
8	hsa-miR-146b	down	hsa-miR-484	up
9	hsa-miR-770-5p	up	hsa-miR-630	down
10	hsa-miR-564	down	hsa-miR-223	up
11	hsa-miR-425-5p	up	hsa-miR-302c	down
12	hsa-miR-222	up	hsa-miR-342-3p	up
13	hsa-miR-451	down	hsa-miR-125a-5p	up
14	kshv-miR-K12-8	down	hsa-miR-331-3p	up
15	hsa-miR-18a	up	hsa-miR-1975	up
16	hsa-miR-93	up	hsa-miR-27a	up
17	hsa-miR-195	down	hsa-miR-140-3p	up
18	hsa-miR-143	down	hsa-miR-337-3p	up
19	hsa-miR-565	up	hsa-miR-142-5p	up
20	hsa-miR-301	up	hsa-miR-190b	up
21	hsa-miR-18b	up	hsa-miR-199a-5p	up
22	ebv-miR-BART12	up	hsa-miR-1236	up
23	hsa-miR-199a*	down	hsa-miR-107	up
24	hsa-miR-148a	down	hsa-miR-361-5p	up
25	hsa-miR-768-3p	down	hsa-miR-10b	up
26	hsa-miR-210	up	hsa-miR-450a	up
27	hsa-miR-17-5p	up	hsa-miR-1537	up
28	hsa-miR-106a	up	hsa-miR-142-3p	up
29	hsa-miR-526b	up	hsa-miR-383	down
30	hsa-miR-221	up	hsa-miR-656	down
31	hsa-miR-492	up	hsa-miR-129-3p	up
32	hsa-miR-99a	down	hsa-miR-324-5p	up
33	hsa-miR-92b	up	hsa-miR-216a	down
34	hsa-miR-106b	up	hsa-miR-193a-5p	up
35	hsa-miR-768-5p	down	hsa-let-7i	up
36	hsa-miR-557	down	hsa-miR-199b-5p	up
37	hsa-miR-525	up	hsa-miR-130b	down
38	hsa-miR-526a	up	hsa-miR-143	up
39	hsa-miR-518c*	up	hsa-miR-150	up
40	hsa-miR-765	up	hsa-miR-27b	up
41	hsa-miR-518f*	up	hsa-miR-222	up
42	hsa-miR-145	down	hsa-miR-100	up
43	ebv-miR-BART8-3p	up	hsa-miR-199a-3p+hsa-miR-199b-3p	up
44	hsa-miR-584	up	hsa-miR-711	down
45	hsa-miR-142-3p	down	hsa-miR-603	down
46	hsa-miR-769-5p	up	hsa-miR-31	up
47	hsa-miR-103	up	hsa-miR-99a	up
48	hsa-miR-497	down	hsa-miR-217	down
49	hsa-miR-345	up	hsa-miR-23a	up
50	hsa-miR-29c	down	hsa-miR-155	up
51	hsa-miR-502	up	hsa-miR-125b	up
52	hsa-miR-516-5p	up	hsa-miR-218	up
53	hsa-miR-181b	up	hsa-miR-655	down
54	hsa-miR-183	up	hsa-miR-635	down
55	hsa-miR-107	up	hsa-miR-1178	up
56	hsa-miR-378	up	hsa-miR-374b	up
57	hsa-miR-217	down	hsa-miR-770-5p	down
58	hsa-miR-766	up	kshv-miR-K12-11	down
59	hsa-miR-595	up	hsa-miR-455-3p	down
60	hcmv-miR-US25-2-5p	up	hsa-miR-574-3p	up
61	hsa-miR-128b	up	hsa-miR-1206	down
62	hsa-miR-498	up	hsa-miR-509-3p	up
63	hsa-miR-196a	up
64	hsa-miR-151	up
65	hsa-miR-610	up
66	hsa-miR-574	up
67	hsa-miR-26a	down
68	ebv-miR-BART16	up
69	hsa-let-7b	down
70	hsa-miR-135b	up
71	hsa-miR-27a	up
72	hsa-miR-769-3p	up
73	hsa-miR-23a	up
74	hsa-miR-614	up
75	hsa-miR-302c*	up
76	hsa-miR-126	down
77	hsa-miR-17-3p	up
78	hsa-miR-223	down
79	hsa-miR-583	up
80	hsa-miR-339	up
81	hsa-miR-375	down
82	hsa-miR-302a	up
83	hsa-miR-484	up
84	hsa-miR-622	up
85	hsa-miR-20a	up
86	hsa-miR-199b	down
87	hsa-miR-454-3p	up
88	hsa-miR-629	up
89	hcmv-miR-UL70-3p	down
90	hsa-miR-623	up
91	hsa-miR-550	up
92	hsa-miR-330	up
93	hsa-miR-196b	up
94	hsa-miR-197	up
95	hsa-miR-20b	up
96	ebv-miR-BHRF1-1	up
97	hsa-miR-422a	up
98	hsa-miR-125a	down
99	hsa-miR-128a	up
100	kshv-miR-K12-10a	up
101	hsa-miR-625	up
102	hsa-miR-650	up
103	hsa-miR-410	up
104	hsa-miR-449	up
105	hsa-miR-26b	down
106	hsa-let-7c	down
107	hsa-miR-203	up
108	hsa-miR-801	up
109	hsa-miR-520d	up
110	hsa-let-7g	down
111	hsa-miR-338	down
112	hsa-miR-383	up
113	hsa-miR-425-3p	up
114	hsa-miR-205	up
115	hsa-miR-421	up
116	kshv-miR-K12-9*	up
117	hsa-miR-154	down
118	hsa-miR-184	up
119	hsa-miR-634	up
120	hsa-miR-604	down
121	hsa-miR-362	up
122	hsa-miR-590	up
123	hsa-miR-27b	down
124	hsa-miR-24	up
125	hsa-miR-152	down
126	hsa-miR-200a	up
127	hsa-miR-495	up
128	hsa-miR-422b	up
129	hsa-miR-182	up
130	hsa-miR-125b	down
131	hsa-miR-23b	down
132	hsa-miR-190	up
133	hsa-miR-127	up
134	hsa-miR-186	up
135	hsa-miR-29b	up
136	hsa-miR-520a	up
137	hsa-miR-150	up
138	hsa-miR-490	up
139	hsa-miR-129	down
140	hsa-miR-132	down
141	hsa-miR-138	up
142	hsa-miR-373	up
143	hsa-miR-519e	up
144	hsa-miR-632	up
145	hsa-miR-200a*	up
146	hcmv-miR-UL22A	up
147	hsa-miR-424	up
148	hsa-miR-133b	down
149	hsa-miR-324-5p	up
150	hsa-miR-379	down
151	hsa-miR-376b	up
152	hsa-miR-21	up
153	hsa-miR-329	up
154	hsa-miR-218	down
155	hsa-miR-505	up
156	hsa-miR-326	up
157	hsa-miR-19a	up
158	hsa-miR-335	down
159	hsa-miR-542-3p	up
160	hsa-miR-508	up
161	hsa-miR-382	down
162	hsa-miR-432	up
163	hsa-miR-377	up
164	hcmv-miR-US5-2	down
165	hsa-miR-429	up
166	hsa-miR-215	down
167	hsa-miR-144	down
168	hsa-miR-30b	down
169	hsa-miR-146a	up
170	hsa-miR-615	up
171	hsa-miR-449b	down
172	hsa-miR-101	down
